# Supplementary material for: Poisoning in Ruminants by Palicourea Aubl. Species (Rubiaceae) in Brazil: A Review
Source: Vet Sci. 2025 Jun 2;12(6):540. doi: 10.3390/vetsci12060540 (PMC12197330; doi:10.3390/vetsci12060540)
Supplement: Supplementary file 1 [file vetsci-12-00540-s001.zip]

Archive with 1 entries (1 files):
- vetsci-3661267-supplementary.pdf
